# Supplementary material for: Pathological Mechanisms in Sjögren’s Disease Likely Involve the ADP-Ribosyl Cyclase Family Members: CD38 and CD157
Source: Int J Mol Sci. 2025 Nov 28;26(23):11544. doi: 10.3390/ijms262311544 (PMC12692564; doi:10.3390/ijms262311544)
Supplement: Supplementary file 1 [file ijms-26-11544-s001.zip]

Archive with 1 entries (1 files):
- ijms-3943017-supplementary.pdf
